# Supplementary material for: Synthesis of Highly Porous Graphene Oxide–PEI Foams for Enhanced Sound Absorption in High-Frequency Regime
Source: Polymers (Basel). 2024 Oct 24;16(21):2983. doi: 10.3390/polym16212983 (PMC11548673; doi:10.3390/polym16212983)
Supplement: Supplementary file 1 [file polymers-16-02983-s001.zip]

Archive with 1 entries (1 files):
- polymers-3264317-supplementary.pdf
